# Supplementary material for: Identification, Synthesis, Conformation and Activity of an Insulin-like Peptide from a Sea Anemone
Source: Biomolecules. 2021 Nov 29;11(12):1785. doi: 10.3390/biom11121785 (PMC8698791; doi:10.3390/biom11121785)
Supplement: Supplementary file 1 [file biomolecules-11-01785-s001.zip]

Archive with 1 entries (1 files):
- biomolecules-1417293-supplementary.pdf
